# Supplementary material for: Comparative Transcriptome Analysis Reveals that a Ubiquitin-Mediated Proteolysis Pathway Is Important for Primary and Secondary Hair Follicle Development in Cashmere Goats
Source: PLoS One. 2016 Oct 3;11(10):e0156124. doi: 10.1371/journal.pone.0156124 (PMC5047472; doi:10.1371/journal.pone.0156124)
Supplement: S1 Table — (XLS) [file pone.0156124.s001.xls]

## Sheet: Supplementary Table S1
Gene	Exon	Secondary hair follicle							Primary hair follicle
		A1	A8	A10	A11	A12	C2	C10	D1	D3	D10	F1	F2	F3	F7	F8	F10	F11	F12
XIAP	chrX:31627725-31628634	7.49106	0.754638	5.3708	14.1064	3.37565	0	0	21.079	13.0861	6.04545	16.4812	16.2194	18.8307	10.4026	5.83656	15.6814	17.665	6.30638
ANAPC13	chr1:132426309-132426566	0	0	0	30.9765	0	0	0	28.1006	73.3103	38.0439	24.9689	73.8305	69.6323	20.7996	46.2666	0	0	30.4147
ANAPC13	chr1:132427262-132427393	0	0	299.637	1134.16	299.607	0	0	1920.59	1310.79	250.613	691.678	1249.92	2517.28	1098.58	2025.27	187.221	750.749	1084.1
UBE3A	chr21:287876-289123	7.97784	1.99347	4.63756	9.99697	11.0904	9.35351	0	12.5711	12.3551	5.92717	20.4095	15.4083	17.9139	14.4057	17.0989	10.0897	7.63717	9.40208
UBA6	chr6:81521437-81522218	0.93967	0.413023	1.07804	1.65081	2.26829	0	0	1.09066	5.47093	1.3158	1.86912	4.83377	4.08235	5.16136	2.63941	3.23814	1.69845	7.21446
UBA6	chr6:81522319-81523392	0.447921	1.66621	2.06506	2.19973	3.77732	5.94189	0	1.54534	10.3038	2.38209	6.22367	7.44859	6.20575	4.8208	6.61074	4.63235	5.13591	5.71604
CUL2	chr18:44094440-44096613	0.642003	0	0.525677	2.54494	2.65548	0	0	2.49702	3.99596	1.84875	3.82246	4.71474	2.20505	2.35476	3.62735	3.30386	4.16903	3.05989
UBE2D3	chr6:20366549-20367043	69.6592	61.504	110.983	109.565	78.604	15.6709	0	112.599	185.454	119.996	135.354	150.63	183.728	98.8674	108.071	59.3455	100.986	89.1836
CUL5	chr15:16041883-16044327	0.372764	0.460222	0.6625	0.974128	0.646012	0	0	0.775627	2.64717	1.01411	1.90047	2.33162	2.77175	1.48757	1.64142	0.983717	1.81532	1.99188
WWP1	chr14:86554380-86554562	0	0	0	51.379	33.073	0	0	23.387	73.1435	62.0973	61.8863	40.4005	60.6289	31.1899	24.3616	26.2837	10.1878	46.8071
RCHY1	chr6:87549300-87551422	1.88308	2.6829	2.75229	7.41455	2.12032	0	0	3.77545	8.88842	3.67724	7.50347	5.4609	9.05548	4.59737	4.12098	5.72114	6.04756	4.96671
ITCH	chr2:44356688-44357441	1.64609	1.73581	5.09921	2.23149	5.03329	0	0	5.40612	11.9817	2.21282	8.46412	8.27621	6.13271	7.88615	5.72123	4.66144	5.51689	4.16365
TRIP12	chr2:117231897-117234119	0.89487	1.66059	1.43613	1.5435	4.31829	0.559454	0	2.96779	4.50529	2.40512	3.11477	3.85304	4.67504	2.70324	5.4741	3.55998	2.69717	3.79241
ANAPC5	chr17:53407692-53407855	0	112.779	0	32.6413	80.452	97.0513	0	228.044	358.25	38.4227	454.271	403.317	286.074	119.218	136.076	93.1547	122.72	166.064
UBE4A	chr15:27350702-27351007	0	0	4.48589	5.75875	6.38786	0	0	15.0811	13.0735	6.88048	9.54815	13.8612	19.1562	8.82659	8.63371	11.2537	17.6875	8.39332
BIRC6	chr11:14862694-14863018	0	0	3.93453	0	1.31712	0	0	7.50389	6.95738	6.97768	4.7112	2.26135	11.7464	9.48201	0.828205	7.37803	4.35304	0
BIRC6	chr11:14867306-14867653	0	0	0	0	0	0	0	2.29742	2.32272	0	4.18991	3.1227	2.73576	4.38607	1.15375	2.66061	3.24778	1.05997
BIRC6	chr11:14908107-14908888	1.24969	2.43384	1.55087	3.88055	2.78576	0	0	6.30799	7.83378	2.82819	9.71129	8.91439	6.13953	5.69316	2.30918	4.00846	9.69811	2.13771
BIRC6	chr11:14924518-14924819	0	0	2.73346	3.63014	5.59694	0	0	10.4544	12.095	4.26251	9.90614	17.902	9.69008	20.17	7.35056	0	17.4309	9.61609
BIRC6	chr11:14926498-14926716	11.3497	3.74395	10.228	5.11218	0	0	0	44.1151	41.381	9.51859	33.9175	26.3725	12.0302	18.9091	15.0493	7.90969	24.1116	8.28244
CDC23	chr7:45802374-45803343	6.53583	4.49546	1.27378	3.18113	5.38718	1.85933	0	7.12022	6.15812	3.74618	9.86199	12.2455	7.92799	6.77009	7.99289	5.76073	8.76233	7.61399
HERC3	chr6:34254682-34255890	21.0899	9.11922	14.2219	15.1322	11.6462	12.7026	18.4935	34.8379	39.6321	34.923	36.7508	30.9596	19.0306	15.6742	23.5386	38.9903	23.9368	16.6291
HERC3	chr6:34258685-34258869	0	0	43.6648	31.5965	0	0	0	48.9351	35.9899	21.3437	58.4944	37.1284	50.9783	30.7378	14.2939	37.4701	17.3568	24.1479
HERC3	chr6:34314642-34314832	0	0	6.48687	0	0	0	0	6.3811	27.4497	9.16969	12.2801	23.1106	33.0478	27.0122	28.0243	40.5203	38.664	5.5443
SKP1	chr9:81172576-81174382	0.450936	0.896076	1.61551	2.45274	0.725381	0	0	3.68485	2.40181	2.65127	1.8075	2.18015	3.2337	1.24761	1.84269	4.79379	3.78684	2.94841
MID1	chrX:121076864-121076972	0	0	0	0	0	0	0	20855.5	0	10197.6	20111.9	19232.6	13888.4	3158.69	13221.2	4865.33	13522.2	3333.89
MID1	chrX:121121334-121125563	4.40804	2.72238	0.789261	5.1732	12.0766	11.9606	0	17.1603	9.03247	7.55461	15.5885	14.6425	10.9461	8.19888	7.75141	11.3755	12.3751	8.75096
HERC1	chr10:42633889-42634059	0	0	0	0	0	0	0	0	0	55.7089	58.2644	42.4939	28.1515	36.5419	0	16.8712	55.3795	12.5555
BIRC3	chr15:5374482-5374725	0	14.7824	18.1424	60.9502	61.3335	0	0	95.9318	138.959	76.667	107.726	186.871	110.166	49.3388	43.8736	48.3893	176.253	77.2498
BIRC3	chr15:5380093-5383289	8.51989	1.53347	3.2273	12.9972	1.81966	0.440301	0	13.9188	15.2655	7.70027	13.5169	20.2542	11.8835	4.63882	6.49118	10.1628	17.4745	6.88806
CDC27	chr19:45338694-45340187	0.29895	1.25005	0.255458	1.73238	2.74257	0	0	1.31161	4.63219	0.913232	4.06094	5.40463	2.74012	2.16409	2.19828	1.95093	4.16569	1.99
CDC27	chr19:45361749-45361961	0	0	0	0	0	0	0	0	17.3236	6.12937	6.13714	12.3841	0	0	3.21493	8.82971	13.0074	5.83343
BIRC2	chr15:5334432-5335555	3.73685	0	1.19809	5.85007	4.88239	11.2986	0	9.9272	14.2291	5.3868	15.5555	14.2868	14.1499	6.82667	6.16069	8.01448	14.7332	6.79269
BRCA1	chr19:42295722-42299127	0	0	0.107927	0.446546	0.132719	0	0	0.736969	0.800611	0.155538	0.963806	1.76237	1.15679	0.960417	0.236743	0.507134	1.38708	0.046897
TRIM37	chr19:9424068-9424374	0	0	0	0	0	0	0	6.02148	3.21071	0	1.75767	2.94898	2.50726	6.3619	0.676846	0	3.55047	2.21372
UBE2O	chr19:54188708-54189405	23.8627	23.9438	37.727	21.7602	13.8798	12.1355	20.3462	7.41962	3.51029	22.565	6.84804	1.7009	11.5143	16.1436	12.6117	7.99937	1.74346	5.66946
UBE2O	chr19:54190728-54190932	275.016	329.181	282.88	214.254	210.774	122.656	329.192	92.5922	21.3516	245.225	70.3882	16.598	99.5047	201.11	116.053	47.1652	17.0009	25.9759
UBE2O	chr19:54191635-54191849	93.3789	445.911	217.218	206.282	138.159	135.63	273.489	139.462	6.73831	153.227	57.1735	12.3151	84.5921	134.616	145.712	82.8052	15.7397	39.8587
UBE2O	chr19:54191993-54195272	10.9115	22.5936	20.201	11.8086	20.2658	14.6971	13.7721	5.63573	4.91993	14.1941	4.73189	3.15971	7.98088	11.0657	13.3798	5.15517	1.76306	5.68904
UBA1	chrX:81641147-81641535	180.048	501.037	168.559	123.766	357.911	476.279	286.418	112.859	109.139	85.1735	160.983	130.748	89.1444	161.323	317.691	116.6	81.1339	160.487
PIAS3	chr3:19663431-19665637	7.53634	9.99135	8.1845	6.59427	10.8328	6.80375	4.16589	3.5688	4.84458	3.32652	3.8357	2.50422	6.67468	4.48766	6.12569	2.13432	1.85588	4.07428
UBR5	chr14:72454736-72454967	0	2.6586	2.76336	7.07969	9.72479	0	0	17.2222	22.0368	12.8201	12.3653	16.2201	18.7356	19.191	6.27899	5.88914	4.18704	4.10592
UBR5	chr14:72464568-72464713	0	0	464.805	625.19	0	0	0	1067.36	598.029	400.858	599.068	500.651	827.552	1379.18	549.153	416.229	549.562	238.96
UBA3	chr22:32310149-32310270	1481.63	0	1018	1217.78	2586.28	0	0	5535.5	19339.7	2347.83	21731.7	15267.6	12582.8	4577.68	11442.2	978.855	2828.44	7782.06
UBE2W	chr14:47635611-47637696	2.97621	1.33598	2.20115	4.46441	4.86462	0.800397	0	5.08566	7.01839	4.23343	10.7294	9.70271	7.01443	7.00711	4.9108	6.09245	8.49071	5.97353
MDM2	chr5:43507621-43510936	1.93016	1.42064	2.38088	5.74015	5.80228	8.00409	0	8.61232	10.6318	3.7417	15.1857	10.668	15.1149	7.75413	7.47059	8.10794	10.0371	6.30579
PIAS2	chr24:46552387-46553901	0	0	0.237115	0.103485	0.665396	0	0	1.70799	0.868098	0.347426	1.76892	1.81869	0.766038	0.277167	0.508811	1.1147	1.29371	0.497468
PIAS2	chr24:46557547-46558140	0	0	0	0.701883	3.74157	0	0	5.56822	3.38823	1.56255	4.0605	4.7256	2.17383	1.84669	3.91371	1.78519	2.05911	3.57318
CUL4B	chrX:28678647-28679560	3.56713	0	0.517288	2.11155	2.42286	0	0	7.89344	4.04191	2.69316	7.69112	6.31772	6.17936	2.08091	3.39869	4.42085	6.04244	2.09356
ANAPC7	chr17:53827559-53827913	0.00407883	0	1.48149	0	0	0	0	1.74421	4.76377	0.853884	6.77218	2.69978	4.05754	2.74092	3.86394	0.621783	1.07867	3.00764
PIAS1	chr10:14745879-14747621	0.704562	2.09988	1.54816	1.5859	1.70007	0	0	1.68668	5.62931	1.67672	6.02507	5.41961	3.74914	4.07514	2.84807	2.52892	3.65427	4.23623
